# Supplementary material for: Exploring the role of cathepsins in sarcopenia-related traits: Insights from a Mendelian randomization study
Source: Medicine (Baltimore). 2025 Jun 6;104(23):e42700. doi: 10.1097/MD.0000000000042700 (PMC12150938; doi:10.1097/MD.0000000000042700)
Supplement: Supplementary file 1 [file medi-104-e42700-s001.xlsx]

## Sheet: Sheet1
Table S1. Cochrane’s Q test of MR results
exposure	outcome	method	Q	Q_df	Q_pval
Appendicular lean mass	Cathepsin B	Inverse variance weighted	57.7663	18	4.67363e-06
Appendicular lean mass	Cathepsin B	MR Egger	57.739	17	2.4691e-06
Appendicular lean mass	Cathepsin E	Inverse variance weighted	8.27569	10	0.601927
Appendicular lean mass	Cathepsin E	MR Egger	4.09098	9	0.905323
Appendicular lean mass	Cathepsin F	Inverse variance weighted	284.177	12	9.79196e-54
Appendicular lean mass	Cathepsin F	MR Egger	239.032	11	5.50855e-45
Appendicular lean mass	Cathepsin S	Inverse variance weighted	99.1203	23	1.99645e-11
Appendicular lean mass	Cathepsin S	MR Egger	91.4205	22	1.96208e-10
