# Supplementary material for: Exploring the role of cathepsins in sarcopenia-related traits: Insights from a Mendelian randomization study
Source: Medicine (Baltimore). 2025 Jun 6;104(23):e42700. doi: 10.1097/MD.0000000000042700 (PMC12150938; doi:10.1097/MD.0000000000042700)
Supplement: Supplementary file 2 [file medi-104-e42700-s002.xlsx]

## Sheet: Sheet1
Table S2. MR pleiotropy test of MR results.
exposure	outcome	egger_intercept	se	pval
Appendicular lean mass	Cathepsin B	0.00031048	0.00346674	0.929684
Appendicular lean mass	Cathepsin E	0.00388585	0.00189956	0.0711115
Appendicular lean mass	Cathepsin F	-0.0131758	0.00914116	0.177337
Appendicular lean mass	Cathepsin S	-0.00272688	0.00200325	0.187222
